# Supplementary material for: Taxonomic diversity in the global wheat phyllosphere mycobiome – a meta analysis
Source: Front Plant Sci. 2025 Jul 30;16:1597807. doi: 10.3389/fpls.2025.1597807 (PMC12343630; doi:10.3389/fpls.2025.1597807)
Supplement: Supplementary file 1 [file Table1.xlsx]

## Sheet: Sheet1
	Supplementary table 1.1. Summary of the studies used in the analysis. First where the wheat was sampled, in what climate and type of environment the wheat was grown in, and if pesticides were used. Then which wheat tissues were sampled, which organisms were targeted, and whether the tissue was surface sterilized or not.
	LINK	ID	First author	Year	Title	Journal	Contry	Wheat region	Short wheat region	Climate zone	Short Climate zone	Environment	Pesticides	Leaf*	Stem	Head	Seed	Identification method	Organisms targeted	Surface sterilized
	link	1	Larran	2007	The endophytic fungi from wheat (Triticum aestivum L.)	World Journal of Microbiology and Biotechnology	Argentina	South America	SA	Humid subtropical climate	Cfa	Field	Untreated	y	y	y	y	Culturing	Endophytic fungi	y
	link	2	Perelló	2002	Interactions between Foliar Pathogens and the Saprophytic Microflora of the Wheat (Triticum aestivum L.) Phylloplane	Journal of Phytopathology	Argentina	South America	SA	Humid subtropical climate	Cfa	Field	Untreated	y	n	n	n	Culturing	Fungi and bacteria	n
	link	3	Comby	2016	Spatial and Temporal Variation of Cultivable Communities of Co-occurring Endophytes and Pathogens in Wheat	Frontiers in Microbiology	France	Europe	EU	Oceanic climate	Cfb	Plot	Untreated	y	y	y	n	Culturing	Endophytic fungi and bacteria	y
	link	4	Hertz	2016	The fungal community changes over time in developing wheat heads	International Journal of Food Microbiology	Denmark	Europe	EU	Oceanic climate	Cfb	Field	Treated	n	n	y	n	Metabarcoding	Fungi	n
	link	5	Karlsson	2017	Organic farming increases richness of fungal taxa in thewheat phyllosphere	Molecular Ecology	Sweden	Europe	EU	Humid continental climate	Dfb	Field	Treated	y	n	n	n	Metabarcoding	Fungi	n
	link	6	Karlsson	2014	Fungicide Effects on Fungal Community Composition in the Wheat Phyllosphere	PLoS ONE	Sweden	Europe	EU	Oceanic climate	Cfb	Field	Treated	y	n	n	n	Metabarcoding	Fungi	n
	link	7	Knorr	2019	Fungicides have complex effects on the wheat phyllosphere mycobiome	PLoS ONE	Denmark	Europe	EU	Oceanic climate	Cfb	Plot	Treated	y	n	n	n	Metabarcoding	Fungi	n
	link	9	Ofek-Lalzar	2016	Diversity of fungal endophytes in recent and ancient wheat ancestors Triticum dicoccoides and Aegilops sharonensis	FEMS Microbiology Ecology	Israel	Mediterranean	ME	Hot-summer mediterranean climate	Csa	Field	Untreated	n	y	n	y	Culturing	Endophytic fungi	y
	link	10	Rojas	2020	Fusarium Head Blight Modifies Fungal Endophytic Communities During Infection of Wheat Spikes	Microbial Ecology	Sweden	Europe	EU	Oceanic climate	Cfb	Plot	Untreated	n	n	y	n	Metabarcoding	Endophytic fungi	y
	link	11	Rojas	2020	Selection of fungal endophytes with biocontrol potential against Fusarium head blight in wheat	Biological Control	Sweden	Europe	EU	Oceanic climate	Cfb	Plot	Untreated	n	n	y	n	Culturing	Endophytic fungi	y
	link	12	Sapkota	2015	Host genotype is an important determinant of the cereal phyllosphere mycobiome	New Phytologist	Denmark	Europe	EU	Oceanic climate	Cfb	Plot	Treated	y	n	n	n	Metabarcoding	Fungi	n
	link	13	Vujanovic	2012	Fungal communities associated with durum wheat production system: A characterization by growth stage, plant organ and preceding crop	Crop Protection	Canada	North America	NA	Humid continental climate	Dfb	Plot	Treated	y	y	y	n	Culturing	Endophytic fungi	y
	link	14	Sapkota	2017	Spatiotemporal Variation and Networks in the Mycobiome of the Wheat Canopy	Frontiers in Plant Science	Denmark	Europe	EU	Oceanic climate	Cfb	Plot	Untreated	y	n	n	n	Metabarcoding	Fungi	n
	link	15	Gdanetz	2017	The Wheat Microbiome Under Four Management Strategies, and Potential for Endophytes in Disease Protection	Phytobiomes Journal	USA	North America	NA	Humid continental climate	Dfa	Plot	Treated	y	y	n	n	Metabarcoding	Fungi and bacteria	n
	link	20	Casini	2019	Endophytic fungal communities of ancient wheat varieties	Phytopathologia Mediterranea	Italy	Mediterranean	ME	Hot-summer mediterranean climate	Csa	Field	Untreated	n	y	n	n	Metabarcoding	Endophytic fungi	y
	link	21	Schiro	2019	A Metabarcoding Analysis of the Mycobiome of Wheat Ears Across a Topographically Heterogeneous Field	Frontiers in Microbiology	Germany	Europe	EU	Oceanic climate	Cfb	Field	Treated	n	n	y	n	Metabarcoding	Fungi	n
	link	22	Latz	2021	Succession of the fungal endophytic microbiome of wheat is dependenton tissue-specific interactions between host genotype and environment	Science of the Total Environment	Denmark	Europe	EU	Oceanic climate	Cfb	Greenhouse	Treated	y	n	n	y	Metabarcoding	Endophytic fungi	y
	link	23	Wachowska	2013	Response of Epiphytes and Endophytes Isolated from Winter Wheat Grain to Biotechnological and Fungicidal Treatments	Polish Journal of Environmental Studies	Poland	Europe	EU	Oceanic climate	Cfb	Greenhouse	Treated	n	n	y	n	Culturing	Fungi	n
	link	25	Al-Khawaldeh	2020	Wheat cultivable endophytes in Jordan	Fresenius Environmental Bulletin	Jordan	Mediterranean	ME	Hot desert climates	BWh	Field	Treated	y	y	y	n	Culturing	Endophytic fungi	y
	link	27	Jiang	2021	Relationship between endophyticmicrobial diversity and grain quality in wheat exposed to multi-generational CO2 elevation	Science of the Total Environment	Denmark	Europe	EU	Oceanic climate	Cfb	Growthchamber	Untreated	n	n	n	y	Metabarcoding	Endophytic fungi and bacteria	y
	link	28	Nicolaisen	2014	Fungal communities in wheat grain show significant co-existence patterns among species	Fungal Ecology	Denmark	Europe	EU	Oceanic climate	Cfb	Field	Treated	n	n	n	y	Metabarcoding	Endophytic fungi	y
	link	29	Huang	2016	Exploring potential bacterial and fungal biocontrol agents transmitted from seeds to sprouts of wheat	Biological Control	China	Asia	AS	Humid subtropical climate	Cwa	Growthchamber	Untreated	y	n	n	y	Metabarcoding	Endophytic fungi and bacteria	y
	link	30	Xu	2018	Identification and Pathogenicity of Fungal Pathogens Causing Black Point in Wheat on the North China Plain	Indian Journal of Microbiology	China	Asia	AS	Humid subtropical climate	Cwa	Field	Untreated	n	n	y	n	Culturing	Endophytic fungi	y
	link	32	Kaur	2023	Penicillium citrinum, a Drought-Tolerant Endophytic Fungus Isolated from Wheat (Triticum aestivum L.) Leaves with Plant Growth-Promoting Abilities	Current Microbiology	India	Asia	AS	Humid subtropical climate	Cwa	Field	Untreated	y	n	n	n	Culturing	Endophytic fungi	y
	link	33	Sun	2023	Distinct Features Based on Partitioning of the Endophytic Fungi of Cereals and Other Grasses	American Society for Microbiology, Microbiology Spectrum	Israel	Mediterranean	ME	Hot-summer mediterranean climate	Csa	Field	Untreated	y	y	y	n	Metabarcoding	Endophytic fungi	y
	link	36	Sun	2020	Stem Endophytic Mycobiota in Wild and Domesticated Wheat: Structural Differences and Hidden Resources for Wheat Improvement	Journal of fungi	Israel	Mediterranean	ME	Hot-summer mediterranean climate	Csa	Field	Treated	n	y	n	n	Metabarcoding	Endophytic fungi	y
	link	37	Zheng	2021	The assembly of wheat-associated fungal community differs across growth stages	Applied Microbiology and Biotechnology	China	Asia	AS	Humid subtropical climate	Cwa	Field	Untreated	y	n	n	n	Metabarcoding	Endophytic fungi	y
	link	38	Salamon	2023	Constellation of the endophytic mycobiome in spring and winter wheat cultivars grown under various conditions	Nature, scientific reports	Poland	Europe	EU	Oceanic climate	Cfb	Greenhouse	Untreated	n	y	y	n	Culturing	Endophytic fungi	y
	link	39	Hassanein	2020	Molecular typing, biodiversity, and biological control of endophytic fungi of Triticum aestivum L. against phytopathogenic fungi of wheat	BioTechnologia, Journal of Biotechnology, Computational Biology and Bionanotechnology	Egypt	Mediterranean	ME	Hot desert climates	BWh	Field	Untreated	y	y	y	n	Culturing	Endophytic fungi	y
	link	42	Malacrinò	2022	Plant genotype influence the structure of cereal seed fungal microbiome	Frontiers in microbiology	Italy	Mediterranean	ME	Hot-summer mediterranean climate	Csa	Field	Untreated	n	n	y	n	Metabarcoding	Fungi	n
	link	43	Grudzinska-Sterno	2016	Fungal communities in organically grown winter wheat affected by plant organ and development stage	European Journal of Plant Pathology	Sweden	Europe	EU	Humid continental climate	Dfb	Field	Untreated	n	y	y	n	Metabarcoding	Fungi	n
	link	44	Larran	2002	Isolation and analysis of endophytic microorganisms in wheat (Triticum aestivum L.) leaves	World Journal of Microbiology and Biotechnology	Argentina	South America	SA	Humid subtropical climate	Cfa	Field	Untreated	y	n	n	n	Culturing	Endophytic fungi	y
	link	45	Blix	2009	Spatiotemporal variation in the fungal community associated with wheat leaves showing symptoms similar to stagonospora nodorum blotch	European Journal of Plant Pathology	Sweden	Europe	EU	Humid continental climate	Dfb	Field	Untreated	y	n	n	n	Metabarcoding	Fungi	n
			* y = yes, n = no
