# Supplementary material for: Taxonomic diversity in the global wheat phyllosphere mycobiome – a meta analysis
Source: Front Plant Sci. 2025 Jul 30;16:1597807. doi: 10.3389/fpls.2025.1597807 (PMC12343630; doi:10.3389/fpls.2025.1597807)
Supplement: Supplementary file 4 [file Table4.xlsx]

## Sheet: Supplementary table 4.1
	Supplementary table 4.1. A table of species found in more than one region and their lifestyle and plant pathogenetic capacity according to FungalTraits. Additionally, each species has been given a wheat disease score with the references used.
	Species	Primary lifestyle	Secondary lifestyle	Wheat disease index	Disease refrence
	Acremonium strictum	unspecified saprotroph	foliar endophyte	0
	Agrocybe praecox	soil saprotroph		0
	Alternaria alternata	plant pathogen	litter saprotroph	3	Ref 02
	Alternaria chartarum	plant pathogen	litter saprotroph	0
	Alternaria chlamydospora	plant pathogen	litter saprotroph	0
	Alternaria eureka	plant pathogen	litter saprotroph	0
	Alternaria infectoria	plant pathogen	litter saprotroph	2	Ref 03
	Alternaria malorum	plant pathogen	litter saprotroph	0
	Alternaria photistica	plant pathogen	litter saprotroph	0
	Alternaria rosae	plant pathogen	litter saprotroph	0
	Alternaria scrophulariae	plant pathogen	litter saprotroph	0
	Alternaria tenuissima	plant pathogen	litter saprotroph	0	Ref 17
	Alternaria triticimaculans	plant pathogen	litter saprotroph	1	Ref 18
	Alternaria vaccariicola	plant pathogen	litter saprotroph	0
	Anthracocystis flocculosa	plant pathogen		0	Ref 19
	Arthrinium marii	plant pathogen	foliar endophyte	0
	Aspergillus ruber	unspecified saprotroph	foliar endophyte
	Aureobasidium pullulans	sooty mold	litter saprotroph	0
	Bipolaris cynodontis	plant pathogen	litter saprotroph	0
	Bipolaris sorokiniana	plant pathogen	litter saprotroph	3	Ref 08
	Blumeria graminis	plant pathogen		3	Ref 09
	Botrytis caroliniana	plant pathogen	litter saprotroph	0
	Buckleyzyma aurantiaca	epiphyte	litter saprotroph	0
	Candida parapsilosis	nectar/tap saprotroph		0
	Candida sake	nectar/tap saprotroph		0
	Chaetomium globosum	litter saprotroph	foliar endophyte	0
	Chalastospora gossypii	plant pathogen	litter saprotroph	1	Ref 10
	Cladosporium aphidis	litter saprotroph	plant pathogen	0
	Cladosporium cladosporioides	litter saprotroph	plant pathogen	0
	Cladosporium delicatulum	litter saprotroph	plant pathogen	0	Ref 33
	Cladosporium halotolerans	litter saprotroph	plant pathogen	0
	Cladosporium herbarum	litter saprotroph	plant pathogen	1	Ref 31
	Claviceps arundinis	plant pathogen		0
	Clonostachys rosea	wood saprotroph	plant pathogen	0
	Cordyceps bassiana	animal parasite	foliar endophyte	0
	Coriolopsis gallica	wood saprotroph		0
	Cryptococcus frias	unspecified saprotroph	foliar endophyte	0
	Curvibasidium cygneicollum	wood saprotroph	litter saprotroph	0
	Curvularia buchloes	plant pathogen	litter saprotroph	0
	Curvularia lunata	plant pathogen	litter saprotroph	2	Ref 11
	Cyathicula cyathoidea	litter saprotroph		0
	Cyphellophora reptans	litter saprotroph	animal parasite	0
	Cystobasidium slooffiae	mycoparasite	fungal decomposer	0
	Cystofilobasidium macerans	litter saprotroph		0
	Dioszegia buhagiarii	litter saprotroph		0
	Dioszegia crocea	litter saprotroph		0
	Dioszegia fristingensis	litter saprotroph		0
	Dioszegia hungarica	litter saprotroph		0
	Dioszegia rishiriensis	litter saprotroph		0
	Epicoccum nigrum	plant pathogen	litter saprotroph	1	Ref 01
	Epicoccum plurivorum	plant pathogen	litter saprotroph	0
	Erythrobasidium hasegawianum	mycoparasite	fungal decomposer	0
	Exserohilum gedarefense	plant pathogen	wood saprotroph	0
	Exserohilum pedicellatum	plant pathogen	wood saprotroph	1	Ref 20
	Filobasidium chernovii	unspecified saprotroph		0
	Filobasidium magnum	unspecified saprotroph		0
	Filobasidium oeirense	unspecified saprotroph		0
	Filobasidium wieringae	unspecified saprotroph		0
	Fusarium acuminatum	plant pathogen	litter saprotroph	2	Ref 21
	Fusarium avenaceum	plant pathogen	litter saprotroph	2	Ref 22
	Fusarium beomiforme	plant pathogen	litter saprotroph	1	Ref 23
	Fusarium equiseti	plant pathogen	litter saprotroph	2	Ref 24
	Fusarium graminearum	plant pathogen	litter saprotroph	3	Ref 25
	Fusarium oxysporum	plant pathogen	litter saprotroph	3	Ref 26
	Fusarium poae	plant pathogen	litter saprotroph	3	Ref 22
	Fusarium solani	plant pathogen	litter saprotroph	3	Ref 12
	Fusarium sporotrichioides	plant pathogen	litter saprotroph	3	Ref 13
	Fusarium tricinctum	plant pathogen	litter saprotroph	3	Ref 14
	Gnomoniopsis idaeicola	foliar endophyte	litter saprotroph	0
	Guttulispora crataegi	wood saprotroph		0
	Holtermanniella takashimae	unspecified saprotroph		0
	Hormonema macrosporum	unspecified saprotroph	animal decomposer	0
	Hyphodermella rosae	wood saprotroph		0
	Itersonilia pannonica	plant pathogen		0
	Itersonilia perplexans	plant pathogen		0
	Keissleriella quadriseptata	wood saprotroph		0
	Kondoa aeria	unspecified saprotroph		0
	Lecanicillium psalliotae	animal parasite	animal decomposer	0
	Leptobacillium leptobactrum	animal parasite	fungal decomposer	0
	Leptosphaeria avenaria	plant pathogen	wood saprotroph	2	Ref 27
	Leptospora rubella	litter saprotroph		0
	Leucosporidium fragarium	soil saprotroph		0
	Leucosporidium golubevii	soil saprotroph		0
	Libertasomyces platani	litter saprotroph		0
	Massarina eburnea	plant pathogen		0
	Microdochium bolleyi	plant pathogen	foliar endophyte	0	Ref 28
	Monographella nivalis	plant pathogen		2	Ref 15
	Mycosphaerella tassiana	plant pathogen	litter saprotroph	0
	Naganishia adeliensis	unspecified saprotroph		0
	Naganishia diffluens	unspecified saprotroph		0
	Naganishia uzbekistanensis	unspecified saprotroph		0
	Neoascochyta exitialis			0
	Neodevriesia fraserae	plant pathogen	litter saprotroph	0
	Nigrospora gorlenkoana	litter saprotroph		0
	Nigrospora oryzae	litter saprotroph		0
	Papiliotrema flavescens	mycoparasite	fungal decomposer	0
	Parastagonospora avenae	plant pathogen	litter saprotroph	3	Ref 29
	Parastagonospora nodorum	plant pathogen	litter saprotroph	3	Ref 29
	Penicillium aurantiogriseum	unspecified saprotroph	foliar endophyte	0
	Penicillium chrysogenum	unspecified saprotroph	foliar endophyte	0
	Penicillium citrinum	unspecified saprotroph	foliar endophyte	0
	Penicillium solitum	unspecified saprotroph	foliar endophyte	0
	Periconia macrospinosa	plant pathogen	foliar endophyte	0	Ref 30
	Phaeosphaeria caricicola	litter saprotroph		0
	Phaeosphaeria juncicola	litter saprotroph		0
	Plectosphaerella cucumerina	plant pathogen	litter saprotroph	0
	Protomyces inouyei	plant pathogen		0
	Pseudogymnoascus pannorum	soil saprotroph		0
	Puccinia recondita	plant pathogen		3	Ref 34
	Puccinia striiformis	plant pathogen		3	Ref 35
	Pyrenophora teres	plant pathogen	wood saprotroph	3	Ref 36
	Pyrenophora tritici-repentis	plant pathogen	wood saprotroph	3	Ref 05
	Radulidium subulatum	unspecified saprotroph		0
	Ramularia collo-cygni	plant pathogen		1	Ref 37
	Rhizopus stolonifer	soil saprotroph	plant pathogen	0
	Rhodosporidiobolus colostri	unspecified saprotroph		0
	Rhodotorula diobovata	unspecified saprotroph	foliar endophyte	0
	Rhodotorula kratochvilovae	unspecified saprotroph	foliar endophyte	0
	Rhodotorula mucilaginosa	unspecified saprotroph	foliar endophyte	0
	Saccharomyces cerevisiae	nectar/tap saprotroph		0
	Sarocladium bactrocephalum	plant pathogen	litter saprotroph	0
	Schizophyllum commune	wood saprotroph	litter saprotroph	0
	Septoriella hirta	litter saprotroph		0
	Setomelanomma holmii	plant pathogen	wood saprotroph	0
	Setophoma terrestris	plant pathogen	unsepcified saprotroph	0
	Sporobolomyces roseus	mycoparasite		0
	Sporobolomyces ruberrimus	mycoparasite		0
	Sporormiella minima	litter saprotroph		0
	Stagonospora pseudovitensis	plant pathogen		0
	Stemphylium vesicarium	plant pathogen	litter saprotroph	1	Ref 07
	Stereum hirsutum	wood saprotroph		0
	Symmetrospora gracilis	epiphyte	litter saprotroph	0
	Trametes versicolor	wood saprotroph		0
	Udeniomyces megalosporus	unspecified saprotroph	epiphyte	0
	Ustilentyloma graminis	plant pathogen		0
	Vishniacozyma carnescens	soil saprotroph		0
	Vishniacozyma globispora	soil saprotroph		0
	Vishniacozyma heimaeyensis	soil saprotroph		0
	Vishniacozyma tephrensis	soil saprotroph		0
	Vishniacozyma victoriae	soil saprotroph		0
	Zopfiella lundqvistii	dung saprotroph		0
	Zymoseptoria tritici	plant pathogen	litter saprotroph	3	Ref 16

## Sheet: Supplementary table 4.2
	Supplementary table 4.2. References used to determine wheat disease scores
	Refrence ID	Refrence
	Ref 01	Ogórek, R., Przywara, K., Piecuch, A., Cal, M., Lejman, A., & Matkowski, K. (2020). Plant–Fungal Interactions: A Case Study of Epicoccoum nigrum Link. Plants 2020, Vol. 9, Page 1691, 9(12), 1691. https://doi.org/10.3390/PLANTS9121691
	Ref 02	Solomon, P. S. (2011). Assessing the mycotoxigenic threat of necrotrophic pathogens of wheat. Mycotoxin Research, 27(4), 231–237. https://doi.org/10.1007/S12550-011-0108-5/FIGURES/1
	Ref 03	Kahl, S. M., Ulrich, A., Kirichenko, A. A., & Müller, M. E. H. (2015). Phenotypic and phylogenetic segregation of Alternaria infectoria from small‐spored Alternaria species isolated from wheat in Germany and Russia. Journal of Applied Microbiology, 119(6), 1637–1650. https://doi.org/10.1111/JAM.12951
	Ref 04	Aggarwal, R., Tewari, A. K., Srivastava, K. D., & Singh, D. v. (2004). Role of antibiosis in the biological control of spot blotch (Cochliobolus sativus) of wheat by Chaetomium globosum. Mycopathologia, 157(4), 369–377. https://doi.org/10.1023/B:MYCO.0000030446.86370.14/METRICS
	Ref 05	Strelkov, S. E., & Lamari, L. (2003). Host–parasite interactions in tan spot [Pyrenophora tritici-repentis] of wheat. Canadian Journal of Plant Pathology, 25(4), 339–349. https://doi.org/10.1080/07060660309507089
	Ref 06	Wachowska, U., & Borowska, J. (2014). Antagonistic yeasts competes for iron with winter wheat stem base pathogens. Gesunde Pflanzen, 66(4), 141–148. https://doi.org/10.1007/s10343-014-0327-8
	Ref 07	Mohamed, M. (2022). Detection and Molecular Diagnosis of Stemphylium vesicarium Isolated from Wheat Spikes. Egyptian Journal of Phytopathology, 50(2), 63–68. https://doi.org/10.21608/ejp.2022.166572.1072
	Ref 08	Al-Sadi, A. M. (2021). Bipolaris sorokiniana-Induced Black Point, Common Root Rot, and Spot Blotch Diseases of Wheat: A Review. Frontiers in Cellular and Infection Microbiology, 11, 584899. https://doi.org/10.3389/FCIMB.2021.584899/BIBTEX
	Ref 09	Troch, V., Audenaert, K., Wyand, R. A., Haesaert, G., Höfte, M., & Brown, J. K. M. (2014). Formae speciales of cereal powdery mildew: close or distant relatives? Molecular Plant Pathology, 15(3), 304–314. https://doi.org/10.1111/MPP.12093
	Ref 10	Tóth, B., Csosz, M., Szabó-Hevér, Á., Simmons, E. G., Samson, R. A., & Varga, J. (2011). Alternaria hungarica sp. nov., a minor foliar pathogen of wheat in Hungary. Mycologia, 103(1), 94–100. https://doi.org/10.3852/09-196
	Ref 11	Khan, A. M., Khan, M., Salman, H. M., Zia Ullah Ghazali, H. M., Imtiaz Ali, R., Hussain, M., Yousaf, M. M., Hafeez, Z., Khawja, M. S., Ali Alharbi, S., Alfarraj, S., Arif, M., & Nabeel, M. (2023). Detection of seed-borne fungal pathogens associated with wheat (Triticum aestivum L.) seeds collected from farmer fields and grain market. Journal of King Saud University - Science, 35(4), 102590. https…
	Ref 12	Di, D., Delle, S., Vegetali, P., Suolo, D., Dell’ambiente, E., & Sakr, N. (2017). Aggressiveness of four Fusarium head blight species on wheat cultivars. Source, 31(3), 199–204. https://doi.org/10.2307/26525395
	Ref 13	Nazari, L., Pattori, E., Somma, S., Manstretta, V., Waalwijk, C., Moretti, A., Meca, G., & Rossi, V. (2019). Infection incidence, kernel colonisation, and mycotoxin accumulation in durum wheat inoculated with Fusarium sporotrichioides, F. langsethiae or F. poae at different growth stages. European Journal of Plant Pathology, 153(3), 715–729. https://doi.org/10.1007/S10658-018-1558-9/FIGURES/3
	Ref 14	Wang, Y., Wang, R., & Sha, Y. (2022). Distribution, pathogenicity and disease control of Fusarium tricinctum. Frontiers in Microbiology, 13, 939927. https://doi.org/10.3389/FMICB.2022.939927/BIBTEX
	Ref 15	Daamen, R. A., Langerak, C. J., & Stol, W. (1991). Surveys of cereal diseases and pests in the Netherlands. 3. Monographella nivalis and Fusarium spp. in winter wheat fields and seed lots. In Neth. J. P1. Path (Vol. 97).
	Ref 16	Torriani, S. F. F., Melichar, J. P. E., Mills, C., Pain, N., Sierotzki, H., & Courbot, M. (2015). Zymoseptoria tritici: A major threat to wheat production, integrated approaches to control. Fungal Genetics and Biology, 79, 8–12. https://doi.org/10.1016/J.FGB.2015.04.010
	Ref 17	Mercado Vergnes, D., Renard, M. E., Duveiller, E., & Maraite, H. (2006). Identification of Alternaria spp. on wheat by pathogenicity assays and sequencing. Plant Pathology, 55(4), 485–493. https://doi.org/10.1111/J.1365-3059.2006.01391.X
	Ref 18	Perelló, A., Cordo, C., & Simon, M. R. (1996). A new disease of wheat caused by Altenaria triticimaculans in Argentina. Agronomie, 16(2), 107–112. https://doi.org/10.1051/AGRO:19960204
	Ref 19	Zuo, W., Ökmen, B., Depotter, J. R. L., Ebert, M. K., Redkar, A., Misas Villamil, J., & Doehlemann, G. (2019). Annual Review of Phytopathology Molecular Interactions Between Smut Fungi and Their Host Plants. https://doi.org/10.1146/annurev-phyto-082718
	Ref 20	Özer, G., Göre, M. E., Alkan, M., Yaman, T., & Dababat, A. A. (2019). First Report of Exserohilum pedicellatum Causing Root Rot of Wheat in Azerbaijan. Https://Doi.Org/10.1094/PDIS-09-18-1678-PDN, 103(6). https://doi.org/10.1094/PDIS-09-18-1678-PDN
	Ref 21	Mergoum, M., Hill, J. P., & Quick, J. S. (2007). Evaluation of Resistance of Winter Wheat to Fusarium acuminatum by Inoculation of Seedling Roots with Single, Germinated Macroconidia. Https://Doi.Org/10.1094/PDIS.1998.82.3.300, 82(3), 300–302. https://doi.org/10.1094/PDIS.1998.82.3.300
	Ref 22	Vogelgsang, S., Sulyok, M., Hecker, A., Jenny, E., Krska, R., Schuhmacher, R., & Forrer, H. R. (2008). Toxigenicity and pathogenicity of Fusarium poae and Fusarium avenaceum on wheat. European Journal of Plant Pathology, 122(2), 265–276. https://doi.org/10.1007/S10658-008-9279-0/FIGURES/6
	Ref 23	Laraba, I., Keddad, A., Boureghda, H., Abdallah, N., Vaughan, M. M., Proctor, R. H., Busman, M., & O’Donnell, K. (2017). Fusarium algeriense, sp. nov., a novel toxigenic crown rot pathogen of durum wheat from Algeria is nested in the Fusarium burgessii species complex. Mycologia, 109(6), 935–950. https://doi.org/10.1080/00275514.2018.1425067
	Ref 24	Manghwar, H., Hussain, A., Ali, Q., Saleem, M. H., Abualreesh, M. H., Alatawi, A., Ali, S., & Munis, M. F. H. (2021). Disease Severity, Resistance Analysis, and Expression Profiling of Pathogenesis-Related Protein Genes after the Inoculation of Fusarium equiseti in Wheat. Agronomy 2021, Vol. 11, Page 2124, 11(11), 2124. https://doi.org/10.3390/AGRONOMY11112124
	Ref 25	Dweba, C. C., Figlan, S., Shimelis, H. A., Motaung, T. E., Sydenham, S., Mwadzingeni, L., & Tsilo, T. J. (2017). Fusarium head blight of wheat: Pathogenesis and control strategies. Crop Protection, 91, 114–122. https://doi.org/10.1016/J.CROPRO.2016.10.002
	Ref 26	Banerjee, A., & Mittra, B. (2018). Morphological modification in wheat seedlings infected by Fusarium oxysporum. European Journal of Plant Pathology, 152(2), 521–524. https://doi.org/10.1007/S10658-018-1470-3/FIGURES/2
	Ref 27	Loughman, R., Wilson, R. E., & Thomas, G. J. (1994). The influence of disease complexes involving Leptosphaeria (Septoria) nodorum on detection of resistance to three leaf spot diseases in wheat. In Euphytica (Vol. 72).
	Ref 28	Rothen, C., Miranda, V., Fracchia,S., Godeas, A., & Rodríguez, A. (2018). Microdochium Bolleyi (Ascomycota: Xylariales): Physiological characterization and structural features of its association with wheat. Boletín de La Sociedad Argentina de Botánica, 53(2), 1–10. http://www.scielo.org.ar/scielo.php?script=sci_arttext&pid=S1851-23722018000200003&lng=es&nrm=iso&tlng=en
	Ref 29	Bartosiak, S. F., Arseniuk, E., Szechyńska-Hebda, M., & Bartosiak, E. (2021). Monitoring of natural occurrence and severity of leaf and glume blotch diseases of winter wheat and winter triticale incited by necrotrophic fungi parastagonospora spp. And zymoseptoria tritici. Agronomy, 11(5), 967. https://doi.org/10.3390/AGRONOMY11050967/S1
	Ref 30	Kirk, J. J., & Deacon, J. W. (1987). Control of the take-all fungus by Microdochium bolleyi, and interactions involving M. bolleyi, Phialophora graminicola and Periconia macrospinosa on cereal roots. In Plant and Soil (Vol. 98).
	Ref 31	Perelló, A. E., Sisterna, M. N., & Moreno, M. v. (2003). Occurrence of Cladosporium herbarum on wheat leaves (Triticum aestivum) in Argentina. Australasian Plant Pathology, 32(2), 327–328. https://doi.org/10.1071/AP03019/METRICS
	Ref 32	Zhang, H., He, M., Fan, X., Dai, L., Zhang, S., Hu, Z., & Wang, N. (2022). Isolation, Identification and Hyperparasitism of a Novel Cladosporium cladosporioides Isolate Hyperparasitic to Puccinia striiformis f. sp. tritici, the Wheat Stripe Rust Pathogen. Biology, 11(6), 892. https://doi.org/10.3390/BIOLOGY11060892/S1
	Ref 33	Köhl, J., de Geijn, H. G. van, Haas, L. G. de, Henken, B., Hauschild, R., Hilscher, U., der Plas, C. L. van, van den Bosch, T., & Wikström, M. (2019). Stepwise screening of candidate antagonists for biological control of Blumeria graminis f. sp. tritici. Biological Control, 136, 104008. https://doi.org/10.1016/J.BIOCONTROL.2019.104008
	Ref 34	Peksa, K., & Bankina, B. (2019). Characterization of Puccinia recondita, the causal agent of brown rust: a review. https://doi.org/10.22616/rrd.25.2019.051
	Ref 35	Chen, X. (2020). Pathogens which threaten food security: Puccinia striiformis, the wheat stripe rust pathogen. Food Security, 12(2), 239–251. https://doi.org/10.1007/S12571-020-01016-Z/TABLES/2
	Ref 36	Mikhailova, L. A., Ternyuk, I. G., & Mironenko, N. v. (2010). Pyrenophora teres, an agent causing wheat leaf spot. Microbiology, 79(4), 561–565. https://doi.org/10.1134/S0026261710040223/METRICS
	Ref 37	Havis, N. D., Brown, J. K. M., Clemente, G., Frei, P., Jedryczka, M., Kaczmarek, J., Kaczmarek, M., Matusinsky, P., McGrann, G. R. D., Pereyra, S., Piotrowska, M., Sghyer, H., Tellier, A., & Hess, M. (2015). Ramularia collo-cygni - An emerging pathogen of barley crops. Phytopathology, 105(7), 895–904. https://doi.org/10.1094/PHYTO-11-14-0337-FI/ASSET/IMAGES/LARGE/PHYTO-11-14-0337-FI_T4.JPEG
	Ref 38	Varga, J., Péteri, Z., Tábori, K., Téren, J., & Vágvölgyi, C. (2005). Degradation of ochratoxin A and other mycotoxins by Rhizopus isolates. International Journal of Food Microbiology, 99(3), 321–328. https://doi.org/10.1016/J.IJFOODMICRO.2004.10.034
	Ref 39	Xue, A. G., Voldeng, H. D., Savard, M. E., Fedak, G., Tian, X., & Hsiang, T. (2009). Biological control of fusarium head blight of wheat with Clonostachys rosea strain ACM941. Canadian Journal of Plant Pathology, 31(2), 169–179. https://doi.org/10.1080/07060660909507590
