# Supplementary material for: Taxonomic diversity in the global wheat phyllosphere mycobiome – a meta analysis
Source: Front Plant Sci. 2025 Jul 30;16:1597807. doi: 10.3389/fpls.2025.1597807 (PMC12343630; doi:10.3389/fpls.2025.1597807)
Supplement: Supplementary file 5 [file Table5.xlsx]

## Sheet: Sheet1
	Supplementary table 5. Contries included in each defined wheat growing region and their wheat yield for the year 2021
	Wheat growing region	Note	Area Code (M49)	Area	Item	Year	Value	Unit
	Asia	Included	30	Eastern Asia	Wheat	2021	1.38732e+08	t
		Included	34	Southern Asia	Wheat	2021	1.54261e+08	t
						Asia	2.92993e+08	t
	Wheat growing region	Note	Area Code (M49)	Area	Item	Year	Value	Unit
	Europe	Included	150	Europe	Wheat	2021	2.69184e+08	t
		Excluded	380	Italy	Wheat	2021	7294570	t
						Europe	2.6189e+08	t
	Wheat growing region	Note	Area Code (M49)	Area	Item	Year	Value	Unit
	Mediterranean	Included	818	Egypt	Wheat	2021	9000000	t
		Included	434	Libya	Wheat	2021	130000	t
		Included	12	Algeria	Wheat	2021	2168386	t
		Included	788	Tunisia	Wheat	2021	1193000	t
		Included	504	Morocco	Wheat	2021	7.54385e+06	t
		Included	724	Spain	Wheat	2021	8564630	t
		Included	380	Italy	Wheat	2021	7294570	t
		Included	705	Slovenia	Wheat	2021	154450	t
		Included	191	Croatia	Wheat	2021	986930	t
		Included	70	Bosnia and Herzegovina	Wheat	2021	314382	t
		Included	499	Montenegro	Wheat	2021	2391.58	t
		Included	8	Albania	Wheat	2021	225171	t
		Included	300	Greece	Wheat	2021	1058360	t
		Included	792	Türkiye	Wheat	2021	17650000	t
		Included	760	Syrian Arab Republic	Wheat	2021	1.95181e+06	t
		Included	422	Lebanon	Wheat	2021	100000	t
		Included	376	Israel	Wheat	2021	150000	t
						Mediterranean	5.84879e+07	t
	Wheat growing region	Note	Area Code (M49)	Area	Item	Year	Value	Unit
	Noth America	Included	21	Northern America	Wheat	2021	67086460	t
						Noth America	67086460	t
	Wheat growing region	Note	Area Code (M49)	Area	Item	Year	Value	Unit
	South America		5	South America	Wheat	2021	2.92939e+07	t
						South America	2.92939e+07	t
