# Supplementary material for: Taxonomic diversity in the global wheat phyllosphere mycobiome – a meta analysis
Source: Front Plant Sci. 2025 Jul 30;16:1597807. doi: 10.3389/fpls.2025.1597807 (PMC12343630; doi:10.3389/fpls.2025.1597807)
Supplement: Supplementary file 6 [file Table6.xlsx]

## Sheet: Supplementary table 6.1
	Supplementary table 6.1. Coordinates for each wheat sample used in the studies analyzed.
	Study ID	Lat	Long	Accuracy	Contry	Climate	Wheat_region	Region
	1	-34.993109	-57.996313	Estimated	Argentina	Cfa	South America	SA
	2	-34.993109	-57.996313	Estimated	Argentina	Cfa	South America	SA
	3	48.583333	3.194444	Actual	France	Cfb	Europe	EU
	4	55.176111	8.834722	Actual	Denmark	Cfb	Europe	EU
	5	59.771188	17.884237	Estimated	Sweden	Dfb	Europe	EU
	5	59.884332	16.445444	Estimated	Sweden	Dfb	Europe	EU
	5	59.588366	16.915254	Estimated	Sweden	Dfb	Europe	EU
	5	59.573498	15.936484	Estimated	Sweden	Dfc	Europe	EU
	5	59.444374	15.682003	Estimated	Sweden	Dfb	Europe	EU
	5	59.269772	15.075166	Estimated	Sweden	Dfb	Europe	EU
	5	58.877416	14.155121	Estimated	Sweden	Dfb	Europe	EU
	5	58.547017	14.380238	Estimated	Sweden	Dfb	Europe	EU
	5	58.501022	13.019747	Estimated	Sweden	Dfb	Europe	EU
	5	58.264993	12.716329	Estimated	Sweden	Dfb	Europe	EU
	5	58.156714	12.745692	Estimated	Sweden	Dfb	Europe	EU
	6	55.496342	14.213848	Estimated	Sweden	Cfb	Europe	EU
	6	55.401976	14.057244	Estimated	Sweden	Cfb	Europe	EU
	6	55.363053	13.411256	Estimated	Sweden	Cfb	Europe	EU
	6	55.418645	13.107837	Estimated	Sweden	Cfb	Europe	EU
	6	55.651278	13.665736	Estimated	Sweden	Cfb	Europe	EU
	6	58.557230	14.341088	Estimated	Sweden	Dfb	Europe	EU
	6	58.295869	14.174697	Estimated	Sweden	Dfb	Europe	EU
	6	58.485677	13.039323	Estimated	Sweden	Dfb	Europe	EU
	6	58.460087	12.912083	Estimated	Sweden	Dfb	Europe	EU
	6	58.439601	13.009960	Estimated	Sweden	Dfb	Europe	EU
	6	58.454966	13.078474	Estimated	Sweden	Dfb	Europe	EU
	6	58.460087	13.019747	Estimated	Sweden	Dfb	Europe	EU
	6	58.454966	12.912083	Estimated	Sweden	Dfb	Europe	EU
	6	58.460087	13.058898	Estimated	Sweden	Dfb	Europe	EU
	6	58.506135	13.049111	Estimated	Sweden	Dfb	Europe	EU
	6	58.490792	13.019747	Estimated	Sweden	Dfb	Europe	EU
	6	58.470325	13.098049	Estimated	Sweden	Dfb	Europe	EU
	6	58.495907	13.019747	Estimated	Sweden	Dfb	Europe	EU
	7	55.326913	11.386201	Actual	Denmark	Cfb	Europe	EU
	9	33.057000	35.730000	Actual	Israel	Csa	Mediterranean	ME
	9	32.960000	35.520000	Actual	Israel	Csa	Mediterranean	ME
	9	32.950000	35.540000	Actual	Israel	Csa	Mediterranean	ME
	9	32.910000	35.100000	Actual	Israel	Csa	Mediterranean	ME
	9	32.900000	35.600000	Actual	Israel	Csa	Mediterranean	ME
	9	32.720000	35.410000	Actual	Israel	Csa	Mediterranean	ME
	9	32.620000	35.340000	Actual	Israel	Csa	Mediterranean	ME
	9	32.420000	34.890000	Actual	Israel	Csa	Mediterranean	ME
	9	32.420000	34.890000	Actual	Israel	Csa	Mediterranean	ME
	9	31.950000	34.760000	Actual	Israel	Csa	Mediterranean	ME
	9	31.920000	34.830000	Actual	Israel	Csa	Mediterranean	ME
	10	55.325444	11.383694	Actual	Denmark	Cfb	Europe	EU
	10	55.911056	13.119250	Actual	Sweden	Cfb	Europe	EU
	11	55.325444	11.383694	Actual	Denmark	Cfb	Europe	EU
	11	55.911056	13.119250	Actual	Sweden	Cfb	Europe	EU
	12	55.321547	11.385000	Actual	Denmark	Cfb	Europe	EU
	12	55.813500	9.925900	Actual	Denmark	Cfb	Europe	EU
	13	50.282285	-107.756712	Actual	Canada	Dfb	North America	NA
	14	55.321547	11.385000	Actual	Denmark	Cfb	Europe	EU
	14	55.813500	9.925900	Actual	Denmark	Cfb	Europe	EU
	15	42.442143	-85.376052	Estimated	USA	Dfa	North America	NA
	20	37.781341	14.285299	Actual	Italy	Csa	Mediterranean	ME
	20	37.740245	14.239368	Actual	Italy	Csa	Mediterranean	ME
	21	51.642619	14.227766	Estimated	Germany	Cfb	Europe	EU
	21	51.642619	14.227766	Estimated	Germany	Cfb	Europe	EU
	21	51.642619	14.227766	Estimated	Germany	Cfb	Europe	EU
	21	51.642619	14.227766	Estimated	Germany	Cfb	Europe	EU
	21	51.642619	14.227766	Estimated	Germany	Cfb	Europe	EU
	21	51.642619	14.227766	Estimated	Germany	Cfb	Europe	EU
	21	51.642619	14.227766	Estimated	Germany	Cfb	Europe	EU
	21	51.642619	14.227766	Estimated	Germany	Cfb	Europe	EU
	21	51.642619	14.227766	Estimated	Germany	Cfb	Europe	EU
	21	51.642619	14.227766	Estimated	Germany	Cfb	Europe	EU
	21	51.642619	14.227766	Estimated	Germany	Cfb	Europe	EU
	21	51.642619	14.227766	Estimated	Germany	Cfb	Europe	EU
	21	51.642619	14.227766	Estimated	Germany	Cfb	Europe	EU
	21	51.642619	14.227766	Estimated	Germany	Cfb	Europe	EU
	21	51.642619	14.227766	Estimated	Germany	Cfb	Europe	EU
	21	51.642619	14.227766	Estimated	Germany	Cfb	Europe	EU
	21	51.642619	14.227766	Estimated	Germany	Cfb	Europe	EU
	21	51.642619	14.227766	Estimated	Germany	Cfb	Europe	EU
	21	51.642619	14.227766	Estimated	Germany	Cfb	Europe	EU
	21	51.642619	14.227766	Estimated	Germany	Cfb	Europe	EU
	21	51.642619	14.227766	Estimated	Germany	Cfb	Europe	EU
	21	51.642619	14.227766	Estimated	Germany	Cfb	Europe	EU
	21	51.642619	14.227766	Estimated	Germany	Cfb	Europe	EU
	21	51.642619	14.227766	Estimated	Germany	Cfb	Europe	EU
	21	51.642619	14.227766	Estimated	Germany	Cfb	Europe	EU
	21	51.642619	14.227766	Estimated	Germany	Cfb	Europe	EU
	21	51.642619	14.227766	Estimated	Germany	Cfb	Europe	EU
	21	51.642619	14.227766	Estimated	Germany	Cfb	Europe	EU
	21	51.642619	14.227766	Estimated	Germany	Cfb	Europe	EU
	21	51.642619	14.227766	Estimated	Germany	Cfb	Europe	EU
	21	51.642619	14.227766	Estimated	Germany	Cfb	Europe	EU
	22	55.670357	12.303671	Estimated	Denmark	Cfb	Europe	EU
	23	53.759587	20.453987	Estimated	Poland	Cfb	Europe	EU
	25	32.179489	36.703916	Estimated	Jordan	BWk	Mediterranean	ME
	25	32.504359	35.956846	Estimated	Jordan	Csa	Mediterranean	ME
	25	32.467290	35.649229	Estimated	Jordan	BSk	Mediterranean	ME
	25	32.328146	35.835996	Estimated	Jordan	BSk	Mediterranean	ME
	25	32.132984	35.638242	Estimated	Jordan	BSk	Mediterranean	ME
	25	31.601153	35.704160	Estimated	Jordan	BSh	Mediterranean	ME
	25	31.451317	36.912657	Estimated	Jordan	BWh	Mediterranean	ME
	25	30.972116	36.033750	Estimated	Jordan	BWk	Mediterranean	ME
	25	30.745772	35.440489	Estimated	Jordan	BSh	Mediterranean	ME
	25	30.253534	37.297178	Estimated	Jordan	BWh	Mediterranean	ME
	27	55.669067	12.304775	Estimated	Denmark	Cfb	Europe	EU
	28	56.771485	9.911370	Estimated	Denmark	Cfb	Europe	EU
	28	55.496692	11.957656	Estimated	Denmark	Cfb	Europe	EU
	28	57.262983	9.908019	Estimated	Denmark	Cfb	Europe	EU
	28	56.157593	9.884175	Estimated	Denmark	Cfb	Europe	EU
	28	56.416089	10.856590	Estimated	Denmark	Cfb	Europe	EU
	28	55.749846	8.896074	Estimated	Denmark	Cfb	Europe	EU
	28	55.235018	9.528626	Estimated	Denmark	Cfb	Europe	EU
	28	56.764200	10.212234	Estimated	Denmark	Cfb	Europe	EU
	28	56.245309	10.054454	Estimated	Denmark	Cfb	Europe	EU
	28	57.446984	9.974639	Estimated	Denmark	Cfb	Europe	EU
	28	54.701230	11.513703	Estimated	Denmark	Cfb	Europe	EU
	28	55.825476	9.836043	Estimated	Denmark	Cfb	Europe	EU
	28	54.813163	10.703540	Estimated	Denmark	Cfb	Europe	EU
	28	56.731311	8.408925	Estimated	Denmark	Cfb	Europe	EU
	28	55.991078	8.873599	Estimated	Denmark	Cfb	Europe	EU
	28	55.450809	9.497256	Estimated	Denmark	Cfb	Europe	EU
	28	55.706089	11.909519	Estimated	Denmark	Cfb	Europe	EU
	28	55.440773	12.184273	Estimated	Denmark	Cfb	Europe	EU
	28	55.586728	11.960178	Estimated	Denmark	Cfb	Europe	EU
	28	56.526096	8.343391	Estimated	Denmark	Cfb	Europe	EU
	28	55.056069	8.987131	Estimated	Denmark	Cfb	Europe	EU
	28	54.793443	11.938933	Estimated	Denmark	Cfb	Europe	EU
	28	56.802306	8.813037	Estimated	Denmark	Cfb	Europe	EU
	28	55.950182	10.178454	Estimated	Denmark	Cfb	Europe	EU
	28	55.426803	10.303059	Estimated	Denmark	Cfb	Europe	EU
	28	56.487648	9.959794	Estimated	Denmark	Cfb	Europe	EU
	28	55.231370	10.434839	Estimated	Denmark	Cfb	Europe	EU
	28	55.432418	11.844056	Estimated	Denmark	Cfb	Europe	EU
	28	55.678316	12.133230	Estimated	Denmark	Cfb	Europe	EU
	28	54.896173	10.760404	Estimated	Denmark	Cfb	Europe	EU
	28	56.299544	10.507265	Estimated	Denmark	Cfb	Europe	EU
	28	55.246570	12.021609	Estimated	Denmark	Cfb	Europe	EU
	28	55.840770	10.596716	Estimated	Denmark	Cfb	Europe	EU
	28	55.251565	11.529460	Estimated	Denmark	Cfb	Europe	EU
	28	56.203441	9.624174	Estimated	Denmark	Cfb	Europe	EU
	28	56.639159	8.958546	Estimated	Denmark	Cfb	Europe	EU
	28	55.416445	11.304099	Estimated	Denmark	Cfb	Europe	EU
	28	56.204371	9.833936	Estimated	Denmark	Cfb	Europe	EU
	28	55.724256	11.492785	Estimated	Denmark	Cfb	Europe	EU
	28	55.024191	10.879383	Estimated	Denmark	Cfb	Europe	EU
	28	57.374871	10.144865	Estimated	Denmark	Cfb	Europe	EU
	28	55.483885	9.174561	Estimated	Denmark	Cfb	Europe	EU
	28	55.676889	9.497769	Estimated	Denmark	Cfb	Europe	EU
	28	55.353159	11.277008	Estimated	Denmark	Cfb	Europe	EU
	28	55.396242	10.135879	Estimated	Denmark	Cfb	Europe	EU
	28	55.261050	9.260567	Estimated	Denmark	Cfb	Europe	EU
	28	56.706299	8.706855	Estimated	Denmark	Cfb	Europe	EU
	28	55.135673	15.023116	Estimated	Denmark	Cfb	Europe	EU
	28	54.994231	9.449061	Estimated	Denmark	Cfb	Europe	EU
	28	55.066744	14.898249	Estimated	Denmark	Cfb	Europe	EU
	28	57.026958	9.852483	Estimated	Denmark	Cfb	Europe	EU
	28	56.202487	10.163566	Estimated	Denmark	Cfb	Europe	EU
	29	23.096470	113.297006	Estimated	China	Cwa	Asia	AS
	30	34.783776	113.659857	Actual	China	Cwa	Asia	AS
	32	30.83305556	76.57333333	Actual	India	Cwa	Asia	AS
	33	32.90120000	35.61540000	Actual	Israel	Csa	Mediterranean	ME
	33	32.79048056	35.74926111	Actual	Israel	Csa	Mediterranean	ME
	33	32.60188889	35.06918056	Actual	Israel	Csa	Mediterranean	ME
	33	32.41428889	34.91243889	Actual	Israel	Csa	Mediterranean	ME
	33	32.22141944	34.82036111	Actual	Israel	Csa	Mediterranean	ME
	33	31.93258056	34.72893056	Actual	Israel	Csa	Mediterranean	ME
	33	31.60240000	34.57613056	Actual	Israel	Csa	Mediterranean	ME
	36	32.22142	34.82036	Actual	Israel	Csa	Mediterranean	ME
	36	31.93258	34.72893	Actual	Israel	Csa	Mediterranean	ME
	36	32.90316	35.60003	Actual	Israel	Csa	Mediterranean	ME
	36	32.79048	35.74926	Actual	Israel	Csa	Mediterranean	ME
	36	32.6035	35.06862	Actual	Israel	Csa	Mediterranean	ME
	36	31.60292	34.54686	Actual	Israel	Csa	Mediterranean	ME
	36	32.41429	34.91244	Actual	Israel	Csa	Mediterranean	ME
	37	34.91222222	109.70444444	Actual	China	Cwa	Asia	AS
	37	34.66305556	112.46416667	Actual	China	Cwa	Asia	AS
	37	33.27361111	112.54972222	Actual	China	Cwa	Asia	AS
	37	33.86277778	118.27444444	Actual	China	Cwa	Asia	AS
	38	52.521012	16.692005	Actual	Poland	Cfb	Europe	EU
	39	30.103055	31.055556	Actual	Egypt	BWh	Mediterranean	ME
	39	30.6100000	31.5922222	Actual	Egypt	BWh	Mediterranean	ME
	42	38.08077778	15.67988889	Actual	Italy	Csa	Mediterranean	ME
	43	59.955765	17.871946	Estimated	Sweden	Dfb	Europe	EU
	43	59.849112	15.423641	Estimated	Sweden	Dfc	Europe	EU
	44	-35.086162	-58.004498	Estimated	Argentina	Cfa	South America	SA
	45	59.896966	17.395951	Estimated	Sweden	Dfb	Europe	EU
	45	59.896966	17.395951	Estimated	Sweden	Dfb	Europe	EU
	45	59.896966	17.395951	Estimated	Sweden	Dfb	Europe	EU
	45	58.156005	14.739243	Estimated	Sweden	Dfb	Europe	EU
	45	58.156005	14.739243	Estimated	Sweden	Dfb	Europe	EU
	45	58.156005	14.739243	Estimated	Sweden	Dfb	Europe	EU
	45	58.424905	13.096751	Estimated	Sweden	Dfb	Europe	EU
	45	58.424905	13.096751	Estimated	Sweden	Dfb	Europe	EU
	45	58.424905	13.096751	Estimated	Sweden	Dfb	Europe	EU

## Sheet: Supplementary table 6.2
	Supplementary table 6.2 Coordinates given to each study for calculating mantel correlations
	ID	Contry	Lat	Long	Precition	Year
	p01	Argentina	-34.993109	-57.996313	Estimated	2007
	p02	Argentina	-34.993109	-57.996313	Estimated	2002
	p03	France	48.583333	3.194444	Actual	2016
	p04	Denmark	55.176111	8.834722	Actual	2016
	p05	Sweden	59.269772	15.075166	Estimated	2017
	p06	Sweden	58.495907	13.019747	Estimated	2014
	p07	Denmark	55.326913	11.386201	Actual	2019
	p09	Israel	32.900000	35.600000	Estimated	2016
	p10	Sweden	55.911056	13.119250	Estimated	2020
	p11	Sweden	55.911056	13.119250	Estimated	2020
	p12	Denmark	55.321547	11.385000	Estimated	2015
	p13	Canada	50.282285	-107.756712	Actual	2012
	p14	Denmark	55.321547	11.385000	Estimated	2017
	p15	USA	42.442143	-85.376052	Estimated	2017
	p20	Italy	37.781341	14.285299	Actual	2019
	p21	Germany	51.642619	14.227766	Estimated	2019
	p22	Denmark	55.670357	12.303671	Estimated	2021
	p23	Poland	53.759587	20.453987	Estimated	2013
	p25	Jordan	31.601153	35.704160	Estimated	2020
	p27	Denmark	55.669067	12.304775	Estimated	2021
	p28	Denmark	56.487648	9.959794	Estimated	2014
	p29	China	23.096470	113.297006	Estimated	2016
	p30	China	34.783776	113.659857	Actual	2018
	p32	India	30.83305556	76.57333333	Actual	2023
	p33	Israel	32.41428889	34.91243889	Estimated	2023
	p36	Israel	32.41428889	34.91243889	Estimated	2020
	p37	China	34.66305556	112.46416667	Estimated	2021
	p38	Poland	52.521012	16.692005	Actual	2023
	p39	Egypt	30.103055	31.055556	Estimated	2020
	p42	Italy	38.08077778	15.67988889	Actual	2022
	p43	Sweden	59.955765	17.871946	Estimated	2016
	p44	Argentina	-35.086162	-58.004498	Estimated	2002
	p45	Sweden	58.156005	14.739243	Estimated	2009
