# Supplementary material for: Taxonomic diversity in the global wheat phyllosphere mycobiome – a meta analysis
Source: Front Plant Sci. 2025 Jul 30;16:1597807. doi: 10.3389/fpls.2025.1597807 (PMC12343630; doi:10.3389/fpls.2025.1597807)
Supplement: Supplementary file 7 [file Table7.xlsx]

## Sheet: Ark1
	Supplementary table 7. Core genera and species in the wheat phyllosphere
	Phylum	Class	Order	Family	Genus	Species	Regions	Wheat Pathogen	Rank	Growth form	Primary lifestyle	Common habitats
	Ascomycota	Dothideomycetes	Capnodiales	Cladosporiaceae	Cladosporium	Cladosporium aphidis	2	0	4.75	filamentous mycelium	litter saprotroph	indoor, topsoil, plants, human gut
						Cladosporium cladosporioides	2	0
						Cladosporium delicatulum	2	0
						Cladosporium halotolerans	3	0
						Cladosporium herbarum	3	1
			Pleosporales	Didymellaceae	Epicoccum	Epicoccum nigrum	5	1	7.55	filamentous mycelium	litter saprotroph	indoor, topsoil, phyllopshere
						Epicoccum plurivorum	2	0
				Pleosporaceae	Alternaria	Alternaria alternata	4	3	2.4	filamentous mycelium	plant pathogen	indoor, topsoil, human disease, marine, phyllopshere
						Alternaria chartarum	2	0
						Alternaria chlamydospora	2	0
						Alternaria eureka	2	0
						Alternaria infectoria	4	2
						Alternaria malorum	2	0
						Alternaria photistica	2	0
						Alternaria rosae	2	0
						Alternaria scrophulariae	2	0
						Alternaria tenuissima	2	0
						Alternaria triticimaculans	2	1
						Alternaria vaccariicola	2	0
					Bipolaris	Bipolaris cynodontis	2	0	8.36	filamentous mycelium	plant pathogen	topsoil, human disease, phyllopshere
						Bipolaris sorokiniana	3	3
					Pyrenophora	Pyrenophora teres	2	3	9.66	filamentous mycelium	plant pathogen	topsoil
						Pyrenophora tritici-repentis	4	3
					Stemphylium	Stemphylium vesicarium	4	2	9.23	filamentous mycelium	plant pathogen	topsoil
		Eurotiomycetes	Eurotiales	Aspergillaceae	Aspergillus	Aspergillus ruber	2	0	8.26	filamentous mycelium	unspecified saprotroph	indoor, topsoil, human disease, phyllosphere
					Penicillium	Penicillium aurantiogriseum	2	1	7.52	filamentous mycelium	unspecified saprotroph	indoor, topsoil, human disease, phyllosphere
						Penicillium chrysogenum	2	0
						Penicillium citrinum	2	0
						Penicillium solitum	3	0
		Saccharomycetes	Saccharomycetales	Saccharomycetales	Candida	Candida parapsilosis	2	0	9.6	yeast	nectar/tap saprotroph	human gut, marine, topsoil, human disease
						Candida sake	2	0
		Sordariomycetes	Amphisphaeriales	Apiosporaceae	Nigrospora	Nigrospora gorlenkoana	2	2	9.06	filamentous mycelium	litter saprotroph	topsoil
						Nigrospora oryzae	3	0
			Hypocreales	Hypocreaceae	Trichoderma	Trichoderma hamatum	1	0	9.33	filamentous mycelium	mycoparasite	topsoil, phyllopshere
						Trichoderma harzianum	1	0
						Trichoderma koningii	1	0
						Trichoderma koningiopsis	1	0
						Trichoderma lixii	1	0
						Trichoderma piluliferum	1	0
						Trichoderma viride	1	0
				Nectriaceae	Fusarium	Fusarium acuminatum	2	2	5.65	filamentous mycelium	plant pathogen	indoor, topsoil, human disease, phyllopshere
						Fusarium avenaceum	2	2
						Fusarium beomiforme	2	1
						Fusarium equiseti	2	2
						Fusarium graminearum	2	3
						Fusarium oxysporum	2	3
						Fusarium poae	2	3
						Fusarium solani	3	3
						Fusarium sporotrichioides	3	3
						Fusarium tricinctum	3	3
			Sordariales	Chaetomiaceae	Chaetomium	Chaetomium globosum	4	0	8.9	filamentous mycelium	soil saprotroph	topsoil, phyllopshere
