# Supplementary material for: Taxonomic diversity in the global wheat phyllosphere mycobiome – a meta analysis
Source: Front Plant Sci. 2025 Jul 30;16:1597807. doi: 10.3389/fpls.2025.1597807 (PMC12343630; doi:10.3389/fpls.2025.1597807)
Supplement: Supplementary file 8 [file Table8.xlsx]

## Sheet: Sheet1
	Supplementary table 8.1. Genera ranked abundance. The top ten genera from each paper have been given a score from 10 (most abundant) to 1 (10th most abundant).
	Genera	p01	p02	p03	p04	p05	p06	p07	p09	p10	p11	p12	p13	p14	p15	p20	p21	p22	p23	p25	p27	p28	p29	p30	p32	p33	p36	p37	p38	p39	p42	p43	p44	p45
	Acericola
	Achroiostachys
	Acidomelania
	Acremonium								7				2								6					3	8			5
	Acrophialophora
	Actinomucor
	Agrocybe
	Akanthomyces
	Alloleptosphaeria
	Allophoma
	Alternaria	10		10	10		1	6	10	7		3	8		10	8	7	7	9	8		9	9	10	10	9	10	9		8	8		10	1
	Amphinema
	Amyloporia
	Amylosporus
	Amylostereum
	Amyloxenasma
	Angustimassarina
	Anthracocystis
	Apenidiella
	Aphanocladium
	Apiognomonia
	Apodus
	Arthrinium	3																	3
	Arthrocatena
	Articulospora
	Ascobolus
	Ascochyta											9
	Aspergillus		4																1		5		10	6	8					7
	Athelia
	Aureobasidium			1					6	6						4															10
	Auricularia
	Bannozyma
	Bartalinia
	Bensingtonia
	Betamyces
	Bionectria
	Bipolaris	4																		5				9	5								8
	Biscogniauxia
	Bisifusarium
	Bjerkandera
	Blumeria				7	4	4							6				6																2
	Boletus
	Botryosphaeria
	Botryotinia																														1
	Botrytis			2						5
	Brachyphoris
	Brunnipila
	Buckleyzyma
	Bullera					2
	Bulleribasidium
	Cadophora
	Calycina
	Camarosporium
	Candida																									10	4
	Cephaliophora
	Cephalosporium																				9
	Cephalotheca
	Cephalotrichum
	Ceratobasidium
	Ceratorhiza
	Cercophora
	Cercospora
	Ceriporia
	Chaetomium	1	7						4											10					2								1
	Chaetospermum
	Chaetosphaeronema
	Chalara
	Chalastospora														6
	Chlorocillium
	Ciborinia
	Cistella
	Cladorrhinum
	Cladosporium	9	10	5	9	9	8	9	9	10		7	7			5	8	5	7			8		5	6	7	7		10		9	8	7
	Clarireedia
	Claroideoglomus
	Claviceps
	Clavidisculum
	Clitocybe
	Clonostachys																													6
	Cochliobolus
	Coelodictyosporium
	Coleosporium
	Colletotrichum
	Colpoma
	Comoclathris
	Conocybe
	Coprinopsis
	Cordyceps
	Coriolopsis
	Crepidotus
	Crocicreas
	Cryptococcus				6	7	7	5				8		9	5							2										10	5	6
	Cryptomarasmius
	Cryptosphaeria
	Cryptovalsa
	Cudoniella
	Curvibasidium
	Curvularia																							7
	Cutaneotrichosporon
	Cyathicula
	Cyberlindnera
	Cylindrobasidium
	Cyphellophora
	Cystobasidium																									1
	Cystofilobasidium															7												2
	Cytospora
	Dactylonectria
	Davidiella																															9		4
	Debaryomyces
	Deconica
	Dendryphion
	Devriesia
	Diaporthe
	Diatrype
	Dichotomopilus
	Didymella			8											7							7
	Didymocyrtis
	Didymosphaeria
	Diederichomyces
	Dioszegia				5	8	9	3				4		7		3	1																	8
	Dipodascus
	Discosia
	Dissoconium
	Ditopella
	Diutina
	Dothidotthia
	Drechslera													1					2
	Efibula
	Embellisia
	Emericellopsis
	Endoconidioma
	Endosporium
	Engyodontium
	Entomortierella
	Entyloma
	Eocronartium
	Epicoccum	8	8	7									6				4					5		3	1								6
	Erysiphe
	Erythrobasidium
	Eudarluca
	Eutypa
	Exidia
	Exobasidium
	Exserohilum																							4
	Extremopsis
	Extremus
	Farysia
	Fayodia
	Fellozyma
	Fibroporia
	Filobasidium															9										8	9	7			4
	Fomes
	Fomitopsis
	Fonsecazyma
	Fontanospora
	Furcasterigmium
	Fusarium	5	3	4	4		5	8	5	4			9		4		10	9	10	9	8	10		8	9					10			2
	Fuscoporia
	Fusicladium
	Fusicolla
	Gaeumannomyces
	Ganoderma
	Geastrum
	Gelidatrema
	Genolevuria
	Geomyces												4
	Gibberella
	Gibellulopsis
	Glarea
	Globoramichloridium
	Gloeotinia
	Gnomonia
	Gnomoniopsis
	Golovinomyces
	Guttulispora
	Gymnopus
	Gymnosporangium
	Gyoerffyella
	Hanseniaspora
	Harknessia
	Helgardia
	Helicocephalum
	Helicoma
	Heterobasidion
	Holtermannia
	Holtermanniella															6
	Hormonema
	Hortaea
	Humicola
	Hymenoscyphus
	Hymenula
	Hyphodermella			3
	Hypholoma
	Hyphopichia
	Ilyonectria
	Infundichalara
	Inocutis
	Irpex
	Ischnoderma
	Issatchenkia
	Italica
	Itersonilia				2
	Juxtiphoma
	Kabatiella
	Kalmusia
	Keissleriella
	Knufia
	Kodamaea
	Kondoa
	Kurtzmanomyces
	Kwoniella
	Lachnellula
	Lachnum
	Laetisaria
	Lasiobolus
	Lasiodiplodia
	Lecanicillium
	Lecanora
	Lemonniera
	Lentinus
	Leptobacillium
	Leptodophora
	Leptosphaeria
	Leptosphaerulina
	Leptospora
	Leucosporidiella													5
	Leucosporidium									1
	Libertasomyces
	Limonomyces
	Linnemannia
	Linospora
	Lophiostoma
	Lophiotrema
	Lophodermium
	Lycoperdon
	Macrophoma												1
	Macrophomina
	Macrotyphula
	Malassezia
	Malasseziales
	Marasmius
	Massarina
	Massariosphaeria
	Megasporoporia
	Meira
	Melampsora
	Melanconis
	Metarhizium
	Meyerozyma
	Microbotryozyma
	Microdochium			9					2			2						4		4		6						4				7
	Microscypha
	Microstroma
	Moesziomyces
	Mollisia
	Monographella													3			9	8									1
	Montagnula
	Mortierella																		4
	Mrakia
	Mrakiella
	Mucor																		8
	Muriphaeosphaeria
	Mycodiella
	Mycosphaerella															10	2					3				4	2	10			7			7
	Mycosphaerelloides
	Myriangium
	Myrothecium
	Myxotrichum																											3
	Myxozyma
	Naevala
	Naganishia
	Nectria
	Neoascochyta							7									3	3
	Neocatenulostroma
	Neocladosporium
	Neocucurbitaria
	Neodevriesia
	Neoerysiphe
	Neofitzroyomyces
	Neohendersonia
	Neonectria
	Neoschizothecium
	Neosetophoma														8
	Neostagonospora
	Nigrospora		6										3							1				2						4
	Nodulosphaeria
	Oculimacula																															6
	Oidiodendron
	Oliveonia
	Olpidium																											5
	Oomyces
	Ophiobolus
	Ophiocordyceps
	Ophiognomonia
	Ophiosphaerella
	Oxyporus
	Pachyramichloridium
	Paecilomyces
	Panaeolus
	Pandora
	Panellus
	Papiliotrema
	Paraconiothyrium
	Paradendryphiella
	Paraloratospora
	Paramycosphaerella
	Paraphaeosphaeria
	Paraphoma
	Parasola
	Parastagonospora					6				2																2						5
	Parathyridaria
	Parengyodontium
	Penicillium	6											10	2				1	6	7	10			1	7					9
	Penidiella
	Peniophora
	Periconia														1
	Perusta
	Petrakia
	Peziza
	Phaeoacremonium
	Phaeococcomyces
	Phaeodactylium
	Phaeosclera
	Phaeosphaeria						2	1	3				5		9							4										2		10
	Phaeotheca
	Phanerochaete
	Phialemoniopsis
	Phialophora
	Phlebia
	Phoma								1																								4
	Phomopsis
	Physalospora
	Pichia
	Piskurozyma
	Plagiostoma
	Plectosphaerella
	Plenodomus
	Pleospora
	Pleotrichocladium
	Pleuroceras
	Pochonia																													2
	Podila
	Podosphaera
	Podospora
	Polyporus
	Preussia
	Pringsheimia
	Prosthemium
	Protomyces
	Psathyrella
	Pseudeurotium
	Pseudogeomyces
	Pseudogymnoascus																											1
	Pseudomassaria
	Pseudomicrostroma
	Pseudoophiobolus
	Pseudopithomyces
	Pseudosydowia
	Pseudozyma
	Puccinia						6			3						1		2													3
	Pucciniastrum
	Pulvinata
	Purpureocillium
	Pyrenochaeta
	Pyrenochaetopsis
	Pyrenopeziza
	Pyrenophora							4												6		1												9
	Pyronema
	Rachicladosporium
	Radulidium
	Ramichloridium
	Ramularia											1
	Resinicium
	Rhexocercosporidium
	Rhizoctonia			6
	Rhizopus																		5
	Rhodosporidiobolus
	Rhodotorula	7	9												2																2		9
	Robbauera
	Rodwayella
	Saccharomyces
	Saitozyma
	Sarocladium																				7
	Saxophila
	Schizophyllum
	Schizopora
	Schizothecium																			3
	Sclerotinia
	Scolecobasidium
	Scoliciosporum
	Scopulariopsis																													3
	Scopuloides
	Sebacina
	Seimatosporium
	Selenophoma
	Septoria
	Septoriella
	Setomelanomma
	Setophoma
	Setoseptoria
	Sigarispora
	Sistotrema
	Solicoccozyma
	Sphaerellopsis
	Sphaeropsis
	Sphaerulina
	Sporisorium
	Sporobolomyces				8	3	10	10		8		6		8		2	5									6	5	8				3		3
	Sporormiella
	Sporormurispora
	Stachybotrys
	Stagonospora					1									3
	Stagonosporopsis
	Stemphylium								8																		6				6		3
	Stereum
	Stilbocrea
	Strobilurus
	Subplenodomus
	Sulcispora
	Symmetrospora
	Talaromyces																								3
	Taphrina
	Tausonia
	Tetracladium
	Thelebolus
	Thermoascus
	Thermomyces
	Tilletiopsis													4
	Torula
	Toxicocladosporium
	Trametes
	Tremateia
	Tricellula
	Trichoderma	2	5																						4
	Trichomerium
	Trichosporon
	Trichothecium
	Trimmatostroma
	Tritirachium
	Tubaria
	Typhula
	Udeniomyces				3	5	3	2				5																6				1		5
	Udeniozyma
	Ulocladium																			2
	Urocystis
	Ustilago
	Ustilentyloma
	Valsonectria
	Vanrija
	Venturia
	Vermiconia
	Verrucocladosporium
	Verticillium
	Vishniacozyma									9							6									5	3				5
	Volucrispora
	Vuilleminia
	Wallemia
	Wickerhamomyces
	Xenasmatella
	Xenoseimatosporium
	Xylaria
	Zopfiella
	Zygosaccharomyces
	Zymoseptoria				1	10						10		10				10														4
