# Supplementary material for: Taxonomic diversity in the global wheat phyllosphere mycobiome – a meta analysis
Source: Front Plant Sci. 2025 Jul 30;16:1597807. doi: 10.3389/fpls.2025.1597807 (PMC12343630; doi:10.3389/fpls.2025.1597807)
Supplement: Supplementary file 9 [file Table9.xlsx]

## Sheet: Sheet1
	Supplementary table 9.1. A comparison between studies with and without surface sterilization, comparing the count of total genera found and count of genera for each of the following lifestyles: yeast, dimorphic yeast, filamentous mycelium, and others, as well as the total yeast-like and their percentage.
	Method	Number of studies	total genera found	yeast	dimorphic yeast	filamentous mycelium	other	total yeast like	Percent yeast like
	sterilized	20	289	36	25	226	1	61	21.12%
	Non-sterilized	13	294	26	24	240	4	50	17.01%
